# Supplementary material for: Enhanced discrimination of Clostridioides difficile transmission using whole-genome sequencing and in silico multi-locus variable number tandem repeat analysis
Source: Microbiol Spectr. 2025 Oct 27;13(12):e03287-24. doi: 10.1128/spectrum.03287-24 (PMC12671157; doi:10.1128/spectrum.03287-24)
Supplement: Table S1 — National Center for Biotechnology Information Sequence Read Archive accession numbers for study isolates. [file spectrum.03287-24-s0001.xlsx]

## Sheet: Sheet1
Supplemental Table 1. National Center for Biotechnology Information Sequence Read Archive accession numbers for study isolates
SpecID	BioSample Accession	Illumina SRA Accession	ONT SRA Accession
CD07749	SAMN09400556	SRR7297456	SRR32398788
CD07750	SAMN09400557	SRR7297248	SRR32398787
CD07758	SAMN09400565	SRR7297559	SRR32398776
CD07767	SAMN09400572	SRR7296945	SRR32398765
CD07799	SAMN09400602	SRR7297108	SRR32398754
CD07802	SAMN09400605	SRR7297113	SRR32398743
CD07808	SAMN09400611	SRR7297082	SRR32398732
CD07811	SAMN09400614	SRR7297077	SRR32398729
CD07815	SAMN09400618	SRR7297085	SRR32398728
CD07816	SAMN09400619	SRR7296830	SRR32398727
CD07823	SAMN09400626	SRR7296831	SRR32398786
CD07855	SAMN09400655	SRR7296818	SRR32398785
CD07881	SAMN09400681	SRR7297344	SRR32398784
CD07885	SAMN09400685	SRR7297340	SRR32398783
CD07888	SAMN09400688	SRR7297346	SRR32398782
CD07910	SAMN09400700	SRR7297528	SRR32398781
CD07913	SAMN12220420	SRR9647498	SRR32398780
CD07914	SAMN09400702	SRR7297526	SRR32398779
CD07919	SAMN09400707	SRR7297521	SRR32398778
CD07921	SAMN09400709	SRR7297208	SRR32398777
CD07932	SAMN09400719	SRR7296788	SRR32398775
CD07933	SAMN09400720	SRR7296787	SRR32398774
CD07957	SAMN09400741	SRR7297645	SRR32398773
CD07968	SAMN09400750	SRR7297440	SRR32398772
CD07982	SAMN09400762	SRR7296849	SRR32398771
CD07999	SAMN09400779	SRR7297127	SRR32398770
CD08008	SAMN10435621	SRR8199303	SRR32398769
CD08016	SAMN10435629	SRR8198892	SRR32398768
CD08023	SAMN10435636	SRR8198883	SRR32398767
CD08041	SAMN10435654	SRR8199166	SRR32398766
CD08052	SAMN12220430	SRR9647628	SRR32398764
CD08086	SAMN11284966	SRR8810313	SRR32398763
CD08099	SAMN12220434	SRR9647624	SRR32398762
CD08117	SAMN11284990	SRR8810092	SRR32398761
CD08121	SAMN09400787	SRR7297134	SRR32398760
CD08171	SAMN11285015	SRR8809746	SRR32398759
CD08184	SAMN10435670	SRR8199206	SRR32398758
CD08188	SAMN12220444	SRR9647777	SRR32398757
CD08194	SAMN12220448	SRR9647415	SRR32398756
CD08197	SAMN12220451	SRR9647420	SRR32398755
CD08198	SAMN12220452	SRR9647419	SRR32398753
CD08199	SAMN12220453	SRR9647422	SRR32398752
CD08217	SAMN12220470	SRR9647472	SRR32398751
CD08218	SAMN12220471	SRR9647479	SRR32398750
CD08249	SAMN13621942	SRR10727879	SRR32398749
CD08250	SAMN13621943	SRR10727868	SRR32398748
CD08254	SAMN13621947	SRR10727848	SRR32398747
CD08258	SAMN13621951	SRR10727843	SRR32398746
CD08259	SAMN13621952	SRR10727842	SRR32398745
CD08261	SAMN13621954	SRR10727840	SRR32398744
CD08317	SAMN13622005	SRR10728248	SRR32398742
CD08335	SAMN13622022	SRR10728229	SRR32398741
CD08336	SAMN13622023	SRR10728228	SRR32398740
CD08338	SAMN13622025	SRR10728226	SRR32398739
CD08339	SAMN16340042	SRR12764216	SRR32398738
CD08343	SAMN16340045	SRR12764213	SRR32398737
CD08345	SAMN16340047	SRR12764210	SRR32398736
CD08354	SAMN16340051	SRR12764206	SRR32398735
CD08361	SAMN16340058	SRR12764196	SRR32398734
CD08432	SAMN17964877	SRR13733139	SRR32398733
CD08435	SAMN17964880	SRR13733391	SRR32398731
CD08437	SAMN17964882	SRR13733369	SRR32398730
ONT, Oxford Nanonpore Tecnologies; SRA, Sequence Read Archive
