# Supplementary material for: Enhanced discrimination of Clostridioides difficile transmission using whole-genome sequencing and in silico multi-locus variable number tandem repeat analysis
Source: Microbiol Spectr. 2025 Oct 27;13(12):e03287-24. doi: 10.1128/spectrum.03287-24 (PMC12671157; doi:10.1128/spectrum.03287-24)
Supplement: Table S2 — Comparison of differences in the number of tandem repeats at three MLVA loci for five isolates, determined by short-read (Illumina), long-read (ONT), and Sanger sequencing. [file spectrum.03287-24-s0002.xlsx]

## Sheet: Sheet1
Supplemental Table 2. Comparison of differences in the number of tandem-repeats at three MLVA loci for 5 isolates, short-read (Illumina), long-read (ONT), and Sanger sequencing
Locus	Isolate	Illumina	ONT	Sanger
CDR4	CD07750	13	31	31
	CD07881	13	32	32
	CD07885	13	28	28
	CD07919	13	30	31
	CD08336	DC	28	28
CDR9	CD07750	9	15	15
	CD07881	12	15	15
	CD07885	12	16	16
	CD07919	12	15	15
	CD08336	13	13	13
CDR60	CD07750	5	9	9
	CD07881	8	8	8
	CD07885	8	8	8
	CD07919	6	8	8
	CD08336	8	8	8
MLVA, multilocus variable tandem repeat analysis; ONT, Oxford Nanonpore Tecnologies, and polishing with Illumina short-reads; DC, discontinuous contigs resulting in unresolved allele
Discordance with Sanger sequencing shown in red
