# Supplementary material for: Enhanced discrimination of Clostridioides difficile transmission using whole-genome sequencing and in silico multi-locus variable number tandem repeat analysis
Source: Microbiol Spectr. 2025 Oct 27;13(12):e03287-24. doi: 10.1128/spectrum.03287-24 (PMC12671157; doi:10.1128/spectrum.03287-24)
Supplement: Table S3 — Number of of tandem repeats at each MLVA locus. [file spectrum.03287-24-s0003.xlsx]

## Sheet: Supplemental Table 3
Supplemental Table 3. Number of of tandem repeats at each MLVA locus
	MLVA locus
Isolate	CDR4	CDR5	CDR9	CDR48	CDR49	CDR59	CDR60	ST	Cluster
CD07749	26	3	10	10	22	4	10	1	CD_ST1_C
CD07750	31	3	15	9	12	4	9	1	CD_ST1_A
CD07758	21	10	11	7	20	11	17	54	CD_ST54_A
CD07767	31	7	12	5	19	8	3	2	CD_ST2_A
CD07799	18	3	17	9	11	4	8	1	CD_ST1_B2
CD07802	27	3	10	10	22	4	10	1	CD_ST1_C
CD07808	21	10	11	7	20	11	17	54	CD_ST54_A
CD07811	21	10	11	7	19	11	17	54	CD_ST54_A
CD07815	25	3	7	10	19	4	10	1	CD_ST1_C2
CD07816	26	3	10	10	22	4	10	1	CD_ST1_C
CD07823	27	3	10	10	22	4	10	1	CD_ST1_C
CD07855	31	6	3	7	8	7	9	53	CD_ST53_C
CD07881	32	3	15	9	12	4	8	1	CD_ST1_A
CD07885	28	3	16	9	12	4	8	1	CD_ST1_A
CD07888	37	3	18	11	17	4	8	1	CD_ST1_E2
CD07910	32	6	3	7	8	7	9	53	CD_ST53_C
CD07913	28	3	14	9	14	4	9	1	CD_ST1_G
CD07914	19	7	8	5	19	8	3	110	CD_ST110_A
CD07919	30	3	15	9	12	4	8	1	CD_ST1_A
CD07921	19	3	18	9	13	4	9	1	CD_ST1_I
CD07932	26	7	10	5	17	8	4	110	CD_ST110_A
CD07933	26	3	7	10	19	4	10	1	CD_ST1_C2
CD07957	18	7	8	5	19	8	3	110	CD_ST110_A
CD07968	17	3	17	9	11	4	8	1	CD_ST1_B2
CD07982	28	3	14	9	19	4	9	1	CD_ST1_G
CD07999	24	7	7	6	20	12	2	8	CD_ST8_B
CD08008	19	7	8	5	19	8	3	110	CD_ST110_A
CD08016	23	7	7	6	20	12	2	8	CD_ST8_B
CD08023	20	3	18	9	13	4	9	1	CD_ST1_I
CD08041	20	3	18	9	13	4	9	1	CD_ST1_I
CD08052	23	6	9	6	17	12	2	8	CD_ST8_C
CD08086	20	3	7	6	9	8	11	55	CD_ST55_A
CD08099	21	3	18	9	12	4	4	1	CD_ST1_B
CD08117	20	3	7	6	9	8	11	55	CD_ST55_A
CD08121	17	11	9	6	19	12	21	54	CD_ST54_B
CD08171	21	3	18	9	12	4	4	1	CD_ST1_B
CD08184	36	6	12	5	16	8	3	2	CD_ST2_B
CD08188	37	6	12	5	16	8	3	2	CD_ST2_B
CD08194	21	3	20	9	12	4	4	1	CD_ST1_B3
CD08197	21	3	20	9	12	4	4	1	CD_ST1_B3
CD08198	21	3	20	9	12	4	4	1	CD_ST1_B3
CD08199	21	3	20	9	12	4	4	1	CD_ST1_B3
CD08217	37	3	17	11	17	4	8	1	CD_ST1_E2
CD08218	25	3	7	10	20	4	11	1	CD_ST1_C2
CD08249	25	3	7	10	19	4	10	1	CD_ST1_C2
CD08250	25	3	7	10	20	4	11	1	CD_ST1_C2
CD08254	24	3	7	10	19	4	10	1	CD_ST1_C2
CD08258	24	3	7	10	19	4	10	1	CD_ST1_C2
CD08259	25	3	7	10	19	4	10	1	CD_ST1_C2
CD08261	24	3	7	10	19	4	10	1	CD_ST1_C2
CD08317	22	3	18	9	12	4	4	1	CD_ST1_B
CD08335	31	7	12	5	16	8	3	2	CD_ST2_E
CD08336	28	3	13	9	12	4	8	1	CD_ST1_A
CD08338	35	7	5	5	14	8	3	110	CD_ST110_B
CD08339	35	7	5	5	14	8	3	110	CD_ST110_B
CD08343	23	6	9	6	17	12	2	8	CD_ST8_C
CD08345	24	3	8	10	20	4	11	1	CD_ST1_C2
CD08354	15	11	9	6	20	12	21	54	CD_ST54_B
CD08361	27	7	12	5	16	8	3	2	CD_ST2_E
CD08432	22	3	20	9	12	4	4	1	CD_ST1_B3
CD08435	21	3	20	9	12	4	4	1	CD_ST1_B3
CD08437	30	7	12	6	18	8	3	2	CD_ST2_A
MLVA, multilocus variable number tandem repeat analysis
